# Supplementary material for: The Potential Role of FREM1 and Its Isoform TILRR in HIV-1 Acquisition through Mediating Inflammation
Source: Int J Mol Sci. 2021 Jul 22;22(15):7825. doi: 10.3390/ijms22157825 (PMC8346017; doi:10.3390/ijms22157825)
Supplement: Supplementary file 1 [file ijms-22-07825-s001.zip]

Archive with 1 entries (1 files):
- ijms-1255694-supplementary.pdf
